# Supplementary material for: Epistasis lowers the genetic barrier to SARS-CoV-2 neutralizing antibody escape
Source: Nat Commun. 2023 Jan 19;14:302. doi: 10.1038/s41467-023-35927-0 (PMC9849103; doi:10.1038/s41467-023-35927-0)
Supplement: Supplementary file 4 — Supplementary Dataset 1 [file 41467_2023_35927_MOESM4_ESM.xlsx]

## Sheet: Convalescent
	Individual participant characteristics
																		Acute disease severity by WHO (0-8) ¶
																							Vaccination status
ID																							Vaccine received		# of doses received prior to 1y study visit		Days between first dose and 1y study visit	Previously published cohort
7																		2					Pfizer-BioNTech		2		65	Yes ▽
20																		2					Moderna		2		35	Yes ▽
55																		2					Moderna		2		41	Yes ▽
71																		2					Pfizer-BioNTech		2		62	Yes ▽
96																		1					Pfizer-BioNTech		2		54	Yes ▽
115																		2					Moderna		1		12	Yes ▽
120																		1					Moderna		2		67	Yes ▽
135																		2					Moderna		1		27	Yes ▽
186																		1					Pfizer-BioNTech		2		73	Yes ▽
222																		2					Pfizer-BioNTech		2		41	Yes ▽
233																		2					Moderna		1		8	Yes ▽
325																		2					Moderna		2		49	Yes ▽
393*																		5					Moderna		2		57	Yes ▽
401																		2					Pfizer-BioNTech		1		18	Yes ▽
500																		2					Pfizer-BioNTech		1		20	Yes ▽
8																		2					N		N/A		N/A	Yes ▽
9																		2					N		N/A		N/A	Yes ▽
21																		2					N		N/A		N/A	Yes ▽
38																		2					N		N/A		N/A	Yes ▽
40																		2					N		N/A		N/A	Yes ▽
75																		1					N		N/A		N/A	Yes ▽
76																		1					N		N/A		N/A	Yes ▽
328																		2					N		N/A		N/A	Yes ▽
353																		2					N		N/A		N/A	Yes ▽
403*																		4					N		N/A		N/A	Yes ▽
437																		2					N		N/A		N/A	Yes ▽
461																		2					N		N/A		N/A	Yes ▽
501*																		4					N		N/A		N/A	Yes ▽
507																		2					N		N/A		N/A	Yes ▽
547*																		3					N		N/A		N/A	Yes ▽
¶ = WHO Ordinal Scale for Clinical Improvement, COVID-19 Trial Design Synopsis
▽ = published as Wang, Z., Muecksch, F., Schaefer-Babajew, D. et al. Naturally enhanced neutralizing breadth against SARS-CoV-2 one year after infection. Nature 595, 426–431 (2021).

## Sheet: Vaccinees
Individual participant characteristics
										Study subgroup												Vaccination time line (days)
ID										Previously published cohort		Prime-boost cohort ¶		Longitudinal follow-up †		Vax3 follow-up ^				Vaccine platform received		1st to 2nd dose		2nd to 3rd dose		1st dose to Prime visit ¶		2nd dose to Vax2 (1.3m) visit ¶		2nd dose to Initial (1.3m) visit *		3rd dose to Follow-up (Vax3) visit ^
C006										Yes ▽		Yes		Yes		Yes		No		Pfizer-BioNTech		21		245		16		22		-		23
C007										Yes ▽		Yes		Yes		Yes		No		Pfizer-BioNTech		21		252		15		37		-		21
C008										Yes ▽		Yes		Yes		Yes		No		Pfizer-BioNTech		21		244		15		35		-		28
C009										Yes ▽		Yes		Yes		Yes		No		Pfizer-BioNTech		21		244		15		36		-		22
C010										Yes ▽		Yes		Yes		Yes		No		Pfizer-BioNTech		21		245		14		34		-		21
C011										Yes ▽		Yes		Yes		Yes		No		Moderna		28		274		15		28		-		21
C017										Yes ▽		Yes		Yes		Yes		No		Pfizer-BioNTech		21		252		19		21		-		21
C018										Yes ▽		Yes		Yes		Yes		No		Pfizer-BioNTech		21		242		19		48		-		23
C019										Yes ▽		Yes		Yes		Yes		No		Pfizer-BioNTech		21		245		19		34		-		21
C021										Yes ▽		Yes		Yes		Yes		No		Pfizer-BioNTech		21		212		20		28		-		47
C028										Yes ▽		Yes		Yes		Yes		No		Pfizer-BioNTech		21		252		20		41		-		20
C029										Yes ▽		Yes		Yes		Yes		No		Pfizer-BioNTech		21		244		20		49		-		20
C031										Yes ▽		Yes		Yes		Yes		No		Pfizer-BioNTech		21		242		17		37		-		17
C034										Yes ▽		Yes		Yes		Yes		No		Pfizer-BioNTech		24		273		22		31		-		22
C001										Yes ▽		-		Yes		Yes		No		Pfizer-BioNTech		22		251		-		-		35		56
	‡ = published as Muecksch, F., Wang, Z., Cho, A. et al. Increased memory B cell potency and breadth after a SARS-CoV-2 mRNA boost. Nature 607, 128–134 (2022).
	▽ = published as Cho, A., Muecksch, F., Schaefer-Babajew, D., et al. Anti-SARS-CoV-2 receptor binding domain antibody evolution after mRNA vaccination. Nature 1–9 (2021) doi:10.1038/s41586-021-04060-7.
	§ = Positive COVID-19 history either through unambiguous clinical history as determined by the clinical investigator or verified through nucleic acid amplification/antigen detection at the time of infection; or through serology testing
	¶ = Study visits following the 1st dose are indicated as "Prime" and a subsequent study visit following the 2nd dose as "Vax2", respectively. Unless specified otherwise, for all analyses throughout the manuscript the "Vax2" timepoint of individuals from the "Prime-boost cohort" is pooled with the "Initial visit" timepoint of participants for whom a "Prime" timepoint was not available ("Longitudin…
	* = "Initial visit" refers to the post-Vax2 visit of individuals for whom a "Prime" timepoint was not available ("Longitudinal follow-up" only). Unless specified otherwise, for all analyses throughout the manuscript the "Vax2" timepoint of individuals from the "Prime-boost cohort" is pooled with the "Initial visit" timepoint of participants for whom a "Prime" timepoint was not available ("Longitu…
	† = Longitudinal follow-up ("F/u") indicates an additional visit between 4-6 months after vaccination for individuals who were either enrolled in the prime-boost cohort or participated in an initial study visit after having received both doses
	^ = Vax3 follow-up ("F/u") indicates an additional visit 1 month after third booster vaccination for individuals who were enrolled in the prime-boost cohort, participated in an initial study visit after having received both doses, or provided a single sample after third vaccination

## Sheet: Breakthrough
Individual participant characteristics
										Study subgroup						2nd dose				Vaccination time line (days)
ID										Previously published cohort		Breakthrough infection VOC		1st dose				3rd dose		1st to 2nd dose		2nd to 3rd dose		Most recent Vax to study visit		Positive test to study visit
B029										Yes ▽		Omicron		Pfizer		Pfizer		Pfizer		28		254		26		23
B030										Yes ▽		Omicron		Moderna		Moderna		Pfizer		31		228		52		17
B034										Yes ▽		Omicron		Pfizer		Pfizer		Pfizer		21		249		72		20
B035										Yes ▽		Omicron		Pfizer		Pfizer		Pfizer		22		202		54		21
B036										Yes ▽		Omicron		Moderna		Moderna		Moderna		28		264		82		21
B046										Yes ▽		Omicron		Moderna		Moderna		Moderna		28		225		56		15
B047										Yes ▽		Omicron		Moderna		Moderna		Pfizer		28		246		39		21
B048										Yes ▽		Omicron		Pfizer		Pfizer		Moderna		21		241		59		18
B051										Yes ▽		Omicron		Pfizer		Pfizer		Moderna		22		204		87		25
B054										Yes ▽		Omicron		Pfizer		Pfizer		Pfizer		30		221		119		30
B057										Yes ▽		Omicron		Pfizer		Pfizer		Moderna		21		210		64		34
B058										Yes ▽		Omicron		Pfizer		Pfizer		Pfizer		21		185		122		37
B061										Yes *		Omicron		Pfizer		Pfizer		Pfizer		21		223		111		27
C018										Yes ¶§		Omicron		Pfizer		Pfizer		Pfizer		21		242		122		24
C023										Yes ▽¶§		Omicron		Pfizer		Pfizer		Pfizer		21		215		106		10
▽ = published as Gaebler, C.., DaSilva, J., Bednardski, E., et al. SARS-CoV-2 neutralization after mRNA vaccination and variant breakthrough infection. Open Forum Infectious Diseases (2022). doi: https://doi.org/10.1093/ofid/ofac227
¶ = published as Cho, A., Muecksch, F., Schaefer-Babajew, D., et al. Anti-SARS-CoV-2 receptor binding domain antibody evolution after mRNA vaccination. Nature 1–9 (2021) doi:10.1038/s41586-021-04060-7.
§ = published as Muecksch, F., Wang, Z., Cho, A., et al. Increased Memory B Cell Potency and Breadth After a SARS-CoV-2 mRNA Boost. Nature (2022). doi: https://doi.org/10.1038/s41586-022-04778-y
*= published as as Wang Z, Zhou P, Muecksch F, et al. Memory B cell responses to Omicron subvariants after SARS-CoV-2 mRNA breakthrough infection doi: 10.1084/jem.20221006.
