# Supplementary material for: Epistasis lowers the genetic barrier to SARS-CoV-2 neutralizing antibody escape
Source: Nat Commun. 2023 Jan 19;14:302. doi: 10.1038/s41467-023-35927-0 (PMC9849103; doi:10.1038/s41467-023-35927-0)
Supplement: Supplementary file 8 — Supplementary Dataset 5 [file 41467_2023_35927_MOESM8_ESM.xlsx]

## Sheet: Sheet1
		Infected	Wuh	BA.1	BA.2	BA.5	BA.5(+3)	BA.5(+7b)	BA.5(+8)
		Wuh		0.01	0.006	0.005	0.005	0.004	0.004
		BA.1	0.01		0.32	0.14	0.12	0.08	0.08
		BA.2	0.006	0.32		0.22	0.15	0.05	0.05
		BA.5	0.005	0.14	0.22		0.76	0.25	0.23
		BA.5(+3)	0.005	0.12	0.15	0.76		0.45	0.43
		BA.5(+7b)	0.004	0.08	0.05	0.25	0.45		0.99
		BA.5(+8)	0.004	0.08	0.05	0.23	0.43	0.99
		2x Vax	Wuh	BA.1	BA.2	BA.5	BA.5(+3)	BA.5(+7b)	BA.5(+8)
		Wuh		<0.001	<0.001	<0.001	<0.001	<0.001	<0.001
		BA.1	<0.001		0.27	0.002	<0.001	<0.001	0.003
		BA.2	<0.001	0.27		0.02	0.004	0.003	0.03
		BA.5	<0.001	0.002	0.02		0.12	0.04	0.6
		BA.5(+3)	<0.001	<0.001	0.004	0.12		0.71	0.03
		BA.5(+7b)	<0.001	<0.001	0.003	0.04	0.71		0.006
		BA.5(+8)	<0.001	0.003	0.03	0.6	0.03	0.006
		3x Vax	Wuh	BA.1	BA.2	BA.5	BA.5(+3)	BA.5(+7b)	BA.5(+8)
		Wuh		<0.001	<0.001	<0.001	<0.001	<0.001	<0.001
		BA.1	<0.001		0.002	<0.001	<0.001	<0.001	<0.001
		BA.2	<0.001	0.002		0.001	<0.001	<0.001	<0.001
		BA.5	<0.001	<0.001	0.001		<0.001	<0.001	0.001
		BA.5(+3)	<0.001	<0.001	<0.001	<0.001		>0.99	0.04
		BA.5(+7b)	<0.001	<0.001	<0.001	<0.001	>0.99		0.006
		BA.5(+8)	<0.001	<0.001	<0.001	0.001	0.04	0.006
		Infected. + Vax	Wuh	BA.1	BA.2	BA.5	BA.5(+3)	BA.5(+7b)	BA.5(+8)
		Wuh		0.001	0.06	0.02	<0.001	<0.001	<0.001
		BA.1	0.001		0.24	0.58	0.08	0.01	0.004
		BA.2	0.06	0.24		0.6	0.01	0.003	0.002
		BA.5	0.02	0.58	0.6		0.07	0.02	0.01
		BA.5(+3)	<0.001	0.08	0.01	0.07		0.21	0.07
		BA.5(+7b)	<0.001	0.01	0.003	0.02	0.21		0.41
		BA.1 Breakthrough	Wuh	BA.1	BA.2	BA.5	BA.5(+3)	BA.5(+7b)	BA.5(+8)
		Wuh		0.01	0.004	<0.001	<0.001	<0.001	<0.001
		BA.1	0.01		0.56	<0.001	<0.001	<0.001	<0.001
		BA.2	0.004	0.56		0.004	<0.001	<0.001	<0.001
		BA.5	<0.001	<0.001	0.004		<0.001	<0.001	<0.001
		BA.5(+3)	<0.001	<0.001	<0.001	<0.001		0.96	0.02
		BA.5(+7b)	<0.001	<0.001	<0.001	<0.001	0.96		0.02
		BA.5(+8)	<0.001	<0.001	<0.001	<0.001	0.02	0.02
		BA.1 Breakthrough vs 3x Vax	Wuh	BA.1	BA.2	BA.5	BA.5(+3)	BA.5(+7b)	BA.5(+8)
		p value	0.001	0.001	0.001	0.002	0.51	0.34	0.13
		fold change	2.50303	3.39248	5.73719	2.31466	1.42396	0.969774	1.56812
					3x Vax
		Infected+Vax vs. 3x Vax	BA.1	BA.2	BA.5	BA.5(+3)	BA.5(+7b)	BA.5(+8)
		BA.1	0.018	0.0039	0.0012	0.0004	0.0004	0.0006
		BA.2	0.0051	0.0018	0.0008	0.0004	0.0004	0.0005
	Infected+Vax	BA.5	0.028	0.01	0.0047	0.0023	0.0023	0.0029
		BA.5(+3)	0.41	0.054	0.0076	0.0013	0.0013	0.0023
		BA.5(+7b)	0.36	0.35	0.022	0.0012	0.0011	0.0029
		BA.5(+8)	0.027	0.99	0.061	0.0013	0.0012	0.0044
					BA.1 Breakthrough
		Infected+Vax vs. BA.1 Breakthrough	BA.1	BA.2	BA.5	BA.5(+3)	BA.5(+7b)	BA.5(+8)
		BA.1	0.034	0.069	0.017	0.0005	0.0005	0.0008
		BA.2	0.39	0.7	0.0046	0.0004	0.0004	0.0006
	Infected+Vax	BA.5	0.18	0.34	0.026	0.0025	0.0025	0.0036
		BA.5(+3)	0.0009	0.0007	0.37	0.0016	0.0016	0.0039
		BA.5(+7b)	0.0002	<0.0001	0.58	0.0016	0.0016	0.0074
		BA.5(+8)	0.0001	<0.0001	0.13	0.0019	0.002	0.016
