# Supplementary material for: Epistasis lowers the genetic barrier to SARS-CoV-2 neutralizing antibody escape
Source: Nat Commun. 2023 Jan 19;14:302. doi: 10.1038/s41467-023-35927-0 (PMC9849103; doi:10.1038/s41467-023-35927-0)
Supplement: Supplementary file 9 — Supplementary Dataset 6 [file 41467_2023_35927_MOESM9_ESM.xlsx]

## Sheet: Sheet1
Primers
pCR3_1_seq_for	TCGAAATTAATACGACTCACTATAG
pCR3_1_seq_rev	AGAAGGCACAGTCGAGGCTGATCAG
S2_C2593_F486S_for	ACACCATGTAATGGAGTGGAGGGCTCCAACTGTTACTTTCCACTCCAAT
S2_C2593_F486S_rev	ATTGGAGTGGAAAGTAACAGTTGGAGCCCTCCACTCCATTACATGGTGT
S2_C2606_N450T_for	ACAGCAAGGTGGGAGGCAACTACACCTACCTCTACAGACTGTTCAGGAAGA
S2_C2606_N450T_rev	TCTTCCTGAACAGTCTGTAGAGGTAGGTGTAGTTGCCTCCCACCTTGCTGT
S2_C3054_G482E_for	AGGCTGGCAGCACACCATGTAATGAAGTGGAGGGCTTCAACTGTTACTTTC
S2_C3054_G482E_rev	GAAAGTAACAGTTGAAGCCCTCCACTTCATTACATGGTGTGCTGCCAGCCT
S2_C3057_S371F_for	TGACTACTCTGTGCTCTACAACTTTGCCTCCTTCAGCACCTTCAAGTGTTAT
S2_C3057_S371F_rev	ATAACACTTGAAGGTGCTGAAGGAGGCAAAGTTGTAGAGCACAGAGTAGTCA
S2_C3060_G504D_for	TGGCTTCCAACCAACCAATGGAGTGGACTACCAACCATACAGGGTGGT
S2_C3060_G504D_rev	ACCACCCTGTATGGTTGGTAGTCCACTCCATTGGTTGGTTGGAAGCCA
BA1_C2488_K444N_rev	AGAGGTAGTTGTAGTTGCCGCTCACATTGCTGTCCAGCTTGTTGCTGTT
BA1_C2488_K444N_for	AACAGCAACAAGCTGGACAGCAATGTGAGCGGCAACTACAACTACCTCT
BA1_C2588_F490S_rev	CCTGAAGCTATAGGACCTGAGTGGAGAGTAACAGTTGAAGCCGGCCACTC
BA1_C2588_F490S-for	GAGTGGCCGGCTTCAACTGTTACTCTCCACTCAGGTCCTATAGCTTCAGG
BA1_C2588_S446N_for	AGCAACAAGCTGGACAGCAAGGTGAACGGCAACTACAACTACCTCTACAGA
BA1_C2588_S446N_rev	TCTGTAGAGGTAGTTGTAGTTGCCGTTCACCTTGCTGTCCAGCTTGTTGCT
BA1_C2593_N487D_rev	ATAGGACCTGAGTGGAAAGTAACAGTcGAAGCCGGCCACTCCATTACATGGCTT
BA1_C2593_N487D_for	AAGCCATGTAATGGAGTGGCCGGCTTCgACTGTTACTTTCCACTCAGGTCCTAT
BA1_C3083_C3060_F375S_rev	TCACTCCATAACACTTGAAGGTGgAGAATGGGGCCAGGTTGTAGAGCA
BA1_C3083_C3060_F375S_for	TGCTCTACAACCTGGCCCCATTCTcCACCTTCAAGTGTTATGGAGTGA
BA1_C099_C1002_N460K_for	TCTACAGACTGTTCAGGAAGAGCAAACTGAAACCATTTGAGAGGGACAT
BA1_C099_C1002_N460K_rev	ATGTCCCTCTCAAATGGTTTCAGTTTGCTCTTCCTGAACAGTCTGTAGA
BA2_C2488_L441Q_for	GTGATTGCCTGGAACAGCAACAAGCAGGACAGCAAGGTGGGCGGCAACTA
BA2_C2488_L441Q_rev	TAGTTGCCGCCCACCTTGCTGTCCTGCTTGTTGCTGTTCCAGGCAATCAC
BA2_C2588_F490S_for	AGTGGCCGGCTTCAACTGTTACTCTCCACTCAGGTCCTATGGCTTCA
BA2_C2588_F490S_rev	TGAAGCCATAGGACCTGAGTGGAGAGTAACAGTTGAAGCCGGCCACT
BA2_C2593_N487D_for	ATGTAATGGAGTGGCCGGCTTCGACTGTTACTTTCCACTCAGGTCCTA
BA2_C2593_N487D_rev	TAGGACCTGAGTGGAAAGTAACAGTCGAAGCCGGCCACTCCATTACAT
BA2_C2606_N450K_for	ACAGCAAGGTGGGCGGCAACTACAAATACCTCTACAGACTGTTCAGGAAG
BA2_C2606_N450K_rev	CTTCCTGAACAGTCTGTAGAGGTATTTGTAGTTGCCGCCCACCTTGCTGT
BA2_C2655_F486S_for	AAGCCATGTAATGGAGTGGCCGGCTCCAACTGTTACTTTCCACTCAGGT
BA2_C2655_F486S_rev	ACCTGAGTGGAAAGTAACAGTTGGAGCCGGCCACTCCATTACATGGCTT
BA2_C3102_Y449D_for	AGCTGGACAGCAAGGTGGGCGGCAACGACAACTACCTCTACAGACTGTT
BA2_C3102_Y449D_rev	AACAGTCTGTAGAGGTAGTTGTCGTTGCCGCCCACCTTGCTGTCCAGCT
BA2_C1002_N460K_for	TCTACAGACTGTTCAGGAAGAGCAAACTGAAACCATTTGAGAGGGACAT
BA2_C1002_N460K_rev	ATGTCCCTCTCAAATGGTTTCAGTTTGCTCTTCCTGAACAGTCTGTAGA
BA2(BA1)_C2488_K444N_for	AACAGCAACAAGCTGGACAGCAATGTGGGCGGCAACTACAACTACCTCT
BA2(BA1)_C2488_K444N_rev	AGAGGTAGTTGTAGTTGCCGCCCACATTGCTGTCCAGCTTGTTGCTGTT
BA1_C2588_S446N_for	AGCAACAAGCTGGACAGCAAGGTGAACGGCAACTACAACTACCTCTACAGA
BA1_C2588_S446N_rev	TCTGTAGAGGTAGTTGTAGTTGCCGTTCACCTTGCTGTCCAGCTTGTTGCT
BA2(BA1)_C3083_C3060_F375S_for	TGCTCTACAACTTCGCCCCATTCTcCGCCTTCAAGTGTTATGGAGTGA
BA2(BA1)_C3083_C3060_F375S_rev	TCACTCCATAACACTTGAAGGCGgAGAATGGGGCGAAGTTGTAGAGCA
BA1(BA2)_C2488_L441Q_for	GTGATTGCCTGGAACAGCAACAAGCAGGACAGCAAGGTGAGCGGCAACTA
BA1(BA2)_C2488_L441Q_rev	TAGTTGCCGCTCACCTTGCTGTCCTGCTTGTTGCTGTTCCAGGCAATCAC
BA1(BA2)_C2606_N450K_for	ACAGCAAGGTGAGCGGCAACTACAAATACCTCTACAGACTGTTCAGGAAG
BA1(BA2)_C2606_N450K_rev	CTTCCTGAACAGTCTGTAGAGGTATTTGTAGTTGCCGCTCACCTTGCTGT
BA2_C2655_F486S_for	AAGCCATGTAATGGAGTGGCCGGCTCCAACTGTTACTTTCCACTCAGGT
BA2_C2655_F486S_rev	ACCTGAGTGGAAAGTAACAGTTGGAGCCGGCCACTCCATTACATGGCTT
BA1(BA2)_C3102_Y449D_for	AGCTGGACAGCAAGGTGAGCGGCAACGACAACTACCTCTACAGACTGTT
BA1(BA2)_C3102_Y449D_rev	AACAGTCTGTAGAGGTAGTTGTCGTTGCCGCTCACCTTGCTGTCCAGCT
S2(BA1)_C2488_K444N_for	AACAGCAACAACCTGGACAGCAATGTGGGAGGCAACTACAACTACCTCT
S2(BA1)_C2488_K444N_rev	AGAGGTAGTTGTAGTTGCCTCCCACATTGCTGTCCAGGTTGTTGCTGTT
S2(BA1)_C2588_F490S_for	agtggagggcttcaactgttactCtccactccaatcctatggcttccaa
S2(BA1)_C2588_F490S_rev	ttggaagccataggattggagtggaGagtaacagttgaagccctccact
S2(BA1)_C2588_S446N_for	AGCAACAACCTGGACAGCAAGGTGAACGGCAACTACAACTACCTCTACAGA
S2(BA1)_C2588_S446N_rev	TCTGTAGAGGTAGTTGTAGTTGCCGTTCACCTTGCTGTCCAGGTTGTTGCT
S2(BA1)_C2593_N487D_for	atgtaatggagtggagggcttcGactgttactttccactccaatcctat
S2(BA1)_C2593_N487D_rev	ataggattggagtggaaagtaacagtCgaagccctccactccattacat
BA1_C099_C1002_N460K_for	TCTACAGACTGTTCAGGAAGAGCAAACTGAAACCATTTGAGAGGGACAT
BA1_C099_C1002_N460K_rev	ATGTCCCTCTCAAATGGTTTCAGTTTGCTCTTCCTGAACAGTCTGTAGA
S2(BA2)_C2488_L441Q_for	GTGATTGCCTGGAACAGCAACAACCAGGACAGCAAGGTGGGAGGCAACTA
S2(BA2)_C2488_L441Q_rev	TAGTTGCCTCCCACCTTGCTGTCCTGGTTGTTGCTGTTCCAGGCAATCAC
S2(BA2)_C2606_N450K_for	ACAGCAAGGTGGGAGGCAACTACAAATACCTCTACAGACTGTTCAGGAAG
S2(BA2)_C2606_N450K_rev	CTTCCTGAACAGTCTGTAGAGGTATTTGTAGTTGCCTCCCACCTTGCTGT
S2(BA2)_C2655_F486S_for	acaccatgtaatggagtggagggctccaactgttactttccactccaat
S2(BA2)_C2655_F486S_rev	attggagtggaaagtaacagttggagccctccactccattacatggtgt
S2(BA2)_C3102_Y449D_for	ACCTGGACAGCAAGGTGGGAGGCAACGACAACTACCTCTACAGACTGTT
S2(BA2)_C3102_Y449D_rev	AACAGTCTGTAGAGGTAGTTGTCGTTGCCTCCCACCTTGCTGTCCAGGT
S2_E340D_for	atcaccaacctgtgtccatttggagatgtgttcaatgccaccaggttt
S2_E340D_rev	aaacctggtggcattgaacacatctccaaatggacacaggttggtgat
S2_T345A_for	atttggagaggtgttcaatgccgccaggtttgcctctgtctatgcctggaa
S2_T345A_rev	ttccaggcatagacagaggcaaacctggcggcattgaacacctctccaaat
S2_R346W_for	tttggagaggtgttcaatgccacctggtttgcctctgtctatgcctggaaca
S2_R346W_rev	tgttccaggcatagacagaggcaaaccaggtggcattgaacacctctccaaa
S2_N354T_for	tttgcctctgtctatgcctggaccaggaagaggattagcaactgtgtggct
S2_N354T_rev	agccacacagttgctaatcctcttcctggtccaggcatagacagaggcaaa
S2_Y369F_for	tgtggctgactactctgtgctcttcaactctgcctccttcagcaccttcaa
S2_Y369F_rev	ttgaaggtgctgaaggaggcagagttgaagagcacagagtagtcagccaca
S2_P384Q_for	accttcaagtgttatggagtgagccaaaccaaactgaatgacctgtgttt
S2_P384Q_rev	aaacacaggtcattcagtttggtttggctcactccataacacttgaaggt
S2_R408G_for	tttgtgattaggggagatgaggtgggacagattgcccctggacaaacaggcaa
S2_R408G_rev	ttgcctgtttgtccaggggcaatctgtcccacctcatctcccctaatcacaaa
S2_G413R_for	atgaggtgagacagattgcccctagacaaacaggcaagattgctgactacaa
S2_G413R_rev	ttgtagtcagcaatcttgcctgtttgtctaggggcaatctgtctcacctcat
S2_D420N_for	tggacaaacaggcaagattgctaactacaactacaaactgcctgatgactt
S2_D420N_rev	aagtcatcaggcagtttgtagttgtagttagcaatcttgcctgtttgtcca
S2_L452R_for	aaggtgggaggcaactacaactaccgctacagactgttcaggaagagcaa
S2_L452R_rev	ttgctcttcctgaacagtctgtagcggtagttgtagttgcctcccacctt
S2_G485S_for	agcacaccatgtaatggagtggagagcttcaactgttactttccactccaat
S2_G485S_rev	attggagtggaaagtaacagttgaagctctccactccattacatggtgtgct
S2_P499S_for	actccaatcctatggcttccaatcaaccaatggagtgggctaccaaccata
S2_P499S_rev	tatggttggtagcccactccattggttgattggaagccataggattggagt
BA1_BA2_T345A_for	ATTTGACGAGGTGTTCAATGCCGCCAGGTTTGCCTCTGTCTATGCCTGGAA
BA1_BA2_T345A_rev	TTCCAGGCATAGACAGAGGCAAACCTGGCGGCATTGAACACCTCGTCAAAT
BA1_BA2_N354T_for	TTTGCCTCTGTCTATGCCTGGACCAGGAAGAGGATTAGCAACTGTGTGGCT
BA1_BA2_N354T_rev	AGCCACACAGTTGCTAATCCTCTTCCTGGTCCAGGCATAGACAGAGGCAAA
BA1_Y369F_for	TGTGTGGCTGACTACTCTGTGCTCTTCAACCTGGCCCCATTCTTCACCTTCAA
BA1_Y369F_rev	TTGAAGGTGAAGAATGGGGCCAGGTTGAAGAGCACAGAGTAGTCAGCCACACA
BA1_BA2_D420N_for	TGGACAAACAGGCAACATTGCTAACTACAACTACAAACTGCCTGATGACTT
BA1_BA2_D420N_rev	AAGTCATCAGGCAGTTTGTAGTTGTAGTTAGCAATGTTGCCTGTTTGTCCA
BA1_L452R_for	AAGGTGAGCGGCAACTACAACTACCGCTACAGACTGTTCAGGAAGAGCAA
BA1_L452R_rev	TTGCTCTTCCTGAACAGTCTGTAGCGGTAGTTGTAGTTGCCGCTCACCTT
BA2_L452R_for	AAGGTGGGCGGCAACTACAACTACCGCTACAGACTGTTCAGGAAGAGCAA
BA2_L452R_rev	TTGCTCTTCCTGAACAGTCTGTAGCGGTAGTTGTAGTTGCCGCCCACCTT
BA2_Y369F_for	TGTGTGGCTGACTACTCTGTGCTCTTCAACTTCGCCCCATTCTTCGCCTTCAA
BA2_Y369F_rev	TTGAAGGCGAAGAATGGGGCGAAGTTGAAGAGCACAGAGTAGTCAGCCACACA
BA1_R346W_for	TTTGACGAGGTGTTCAATGCCACCTGGTTTGCCTCTGTCTATGCCTGGAACA
BA1_R346W_rev	TGTTCCAGGCATAGACAGAGGCAAACCAGGTGGCATTGAACACCTCGTCAAA
BA2_R346W_for	TTTGACGAGGTGTTCAATGCCACCTGGTTTGCCTCTGTCTATGCCTGGAACA
BA2_R346W_rev	TGTTCCAGGCATAGACAGAGGCAAACCAGGTGGCATTGAACACCTCGTCAAA
VSV_MA_sp_for	GAACAACTAATATCCTGTCTTTTCT
X_aa1237_rev	CAGACAGGAACAACAGGAGGTC
