# Supplementary material for: Epistasis lowers the genetic barrier to SARS-CoV-2 neutralizing antibody escape
Source: Nat Commun. 2023 Jan 19;14:302. doi: 10.1038/s41467-023-35927-0 (PMC9849103; doi:10.1038/s41467-023-35927-0)
Supplement: Supplementary file 11 — Source Data [file 41467_2023_35927_MOESM11_ESM.xlsx]

## Sheet: Fig 4a,b
Antibody ng/ml	C3095_S2_wt				C3095_BA1_wt				C3095_BA2_wt
1000	0.0102	0.0013	0.0016		0.0244	0.0072	0.0328		0.0002	0.0001	0.0014
200	0.013	0.0046	0.0034		0.0949	0.0169	0.084		0.0001	0.0001	0.001
40	0.0431	0.0238	0.0474		0.2567	0.1159	0.2107		0.0296	0.0015	0.0295
8	0.2878	0.2858	0.2946		0.6437	0.3645	0.7082		0.3745	0.2059	0.3401
1.6	0.7655	0.6629	0.6365		1.0025	0.6651	1.0596		0.7962	0.88	0.8472
0.32	0.9436	0.8601	0.8182		0.9622	0.7512	1.1094		0.9138	1.2005	1.0209
	C3095_S2_N460K								C3095_BA2_N460K
1000	0.0031								0.2255	0.1468
200	0.0077								0.7724	0.625
40	0.0332								1.0657	0.874
8	0.2096								1.0552	1.0379
1.6	0.6928								1.0251	0.8991
0.32	0.8986								0.9981	0.7317
	C3095_S2_F486S				C3095_BA1_F486S				C3095_BA2_F486S
1000	0.0112	0.0062			0.6915	0.6926			0.0508
200	0.0077	0.0084			0.9145	0.9967			0.3588
40	0.0647	0.0406			0.9452	1.0274			0.7013
8	0.3714	0.4441			1.025	1.1057			0.8048
1.6	0.7286	0.7846			0.9335	0.992			0.9362
0.32	0.9363	0.921			1.0635	0.9655			0.9034
	C3095_S2_D420N				C3095_BA1_D420N				C3095_BA2_D420N
1000	0.0083	0.0142			0.9033	1.0892			0.6451
200	0.0112	0.0171			0.9461	1.0635			0.8746
40	0.108	0.164			1.0641	1.1367			0.9224
8	0.422	0.5976			1.2434	1.1627			0.8067
1.6	0.6927	0.7561			1.1308	1.1373			0.9424
0.32	0.9124	1.042			1.0944	1.0839			0.9847
	B1034_S2_wt				B1034_BA1_wt				B1034_BA2_wt
1000	0.0037	0.0023	0.0058		0.0095	0.0007	0.0019		0.0002	0	0.0002
200	0.0071	0.0023	0.0037		0.0009	0.002	0.0017		0.0002	0.0007	0.0016
40	0.008	0.0032	0.0028		0.003	0.0127	0.0025		0.0013	0.0055	0.0002
8	0.2057	0.0122	0.0224		0.0712	0.1795	0.0167		0.0154	0.1064	0.0146
1.6	0.6437	0.2495	0.3198		0.3256	0.6073	0.1615			0.6756	0.0608
0.32	0.9003	0.6454	0.7067		0.643	1.0874	0.5246			0.9133	0.4992
	B1034_S2_K444N				B1034_BA1_K444N
1000	0.0039				0.7982
200	0.0154				0.9769
40	0.0798				1.0261
8	0.3927				1.0628
1.6	0.7345				0.9553
0.32	0.9517				0.9137
	B1034_S2_L452R				B1034_BA1_L452R				B1034_BA2_L452R
1000	0.0147	0.0331			0.875				0.875	0.9077
200	0.0991	0.0768			0.9726				1.0372	0.9661
40	0.2464	0.2159			0.9084				1.0363	1.1248
8	0.5571	0.5165			1.0455				1.0939	1.0841
1.6	0.7615	0.7837			1.0958				0.9309	1.0842
0.32	0.8958	0.7506			1.2299				1.1059	0.9409
	B1034_S2_F490S				B1034_BA1_F490S				B1034_BA2_F490S
1000	0.0101	0.0128			0.7326	0.8052			0.7713	0.9592
200	0.0429	0.052			0.9457	0.8873			0.9643	1.0091
40	0.1853	0.2537			1.0429	0.9842			0.7258	1.0821
8	0.3792	0.5464			1.054	1.105			0.9684	0.983
1.6	0.5155	0.8235			1.2303	1.1773			1.1068	0.9942
0.32	0.6651	0.8994			1.2111	1.0357			1.0067	0.8839

## Sheet: Fig 7b
			Wuhan	BA1	BA2	BA5	BA.5(+2)	BA.5(+3a)	BA5(+3b)	BA5 (+3c)	BA.5(+4a)	BA5(+4b)	BA5 (4c)	BA5(+4d)	BA.5(+6)	BA.5(+7a)	BA.5(+7b)	BA.5(+8)
		C099	518.672	439.174	127.894	61.1621	0.910901	0.930117	1.08743	1.16036	0.866551	1.21156	1.07129	1.21318	1.18015	1.18301	0.833171	0.96666
		B1026	1000	183.453	1000	1.08519	1.03836	1.14962	1.01017	1.02769	1.04372	1.05844	1.02025	1.05283	1.19035	1.06139	1.12786	1.21353
		B2058	649.351	44.3636	91.3409	1000	1.12643	1.02663	1.08479	1.15098	0.955517	1.13872	1.07675	1.18281	1.23414	1.02046	1.04553	1.15864
		C1002	317.46	193.986	1000	1000	0.942386	0.904328	1.43048	1.51529	0.88556	1.46654	1.40699	1.35739	1.10098	1.02114	0.829251	0.925062
		C3057	326.371	26.3964	256.016	7.02494	1.05274	1.03429	1.08364	1.20302	0.975485	1.02963	1.13657	1.07654	1.16387	1.0348	0.989563	0.933942
		C3095	293.513	22.0512	1000	60.423	1.00975	0.972398	0.89506	0.979622	1.00864	1.124	0.990119	1.1117	0.993371	0.947187	0.806315	0.820962
		B1037	169.722	221.582	1.26324	0.982125	1.02978	1.07697	1.28412	1.21745	1.05164	1.49356	1.14724	1.22547	1.04701	0.954658	1.02983	1.02613
		C022	49.1473	1.79981	0.959641	1.83857	0.999803	0.781128	1.32834	1.2972	0.864027	1.53656	1.02299	1.56361	0.866703	1.06276	0.72982	0.873501
		C118	11.317	2.64773	1.97619	6.06796	1.05647	1.05737	1.92407	1.61411	0.77909	1.96378	1.43764	2.26324	0.869631	0.950707	0.685517	0.840819
		C3060	381.243	331.345	1.05265	1.10096	1.04308	1.04424	1.24634	1.21429	1.18246	1.14883	1.13078	1.1928	1.09001	1.13748	0.968156	1.12979
		C996	306.748	26.2164	3.06956	5.11509	1.31594	1.40563	2.63937	2.1086	0.870017	1.93316	1.69696	2.26996	0.990743	0.926693	0.787371	0.886371
		B1011	396.983	1000	1000	0.967165	0.898717	0.884372	0.975275	1.10185	0.95318	1.01865	1.04882	1.06663	0.9685	0.984911	0.875642	0.901737
		B1012	329.272	1000	108.05	1.15788	0.856497	0.749998	0.89464	0.990238	0.702633	1.15183	0.97917	1.03002	0.869359	0.885043	0.751738	0.740785
		B1032	31.5607	909.918	1000	476.19	1.02825	0.821034	1.21052	1.12756	2.47197	1.35821	0.943777	1.50783	0.944876	0.978512	0.758476	0.9472
		B1034	228.519	528.541	1000	1.0402	1.05579	0.932671	1.09536	1.10029	1.04015	1.2866	1.18143	1.13582	1.03514	0.961606	0.969463	1.01648
		B2064	495.786	446.229	1000	77.5194	1.01305	1.08542	0.87803	1.03055	0.968711	1.03153	0.97862	1.032	1.23725	1.13794	1.04063	1.21854
		C3054	380.373	10.3797	23.5677	1.12765	0.990238	0.967498	1.13164	1.13406	0.941217	1.07011	1.10569	1.19482	1.25565	1.07364	1.05996	1.14217
		C3055	4.2744	23.7029	60.7423	4.68384	1.1813	1.40443	1.3794	1.31966	1.90776	1.4185	1.2178	1.46051	1.42522	1.36342	1.36596	1.37856
		C963	4.36765	10.2832	84.0831	1.08172	1.10208	0.761989	0.998411	1.01427	0.941681	1.09815	0.945694	1.07155	1.06653	0.99631	0.78778	0.839795
		C978	4.6854	9.71204	85.8001	1.15801	1.16184	1.14786	1.23465	1.21435	1.20907	1.59231	1.12664	1.25332	1.1095	1.03184	1.08124	1.10228
		B1030	464.037	539.957	453.515	540.541	131.34	47.1935	0.991306	1.04135	35.1979	1.06218	1.1282	1.09914	10.3965	0.997026	1.07985	1.0102
		B2014	454.133	1000	1000	1000	1000	990.531	1.04042	131.223	1000	1.09607	8.63215	1.06776	257.293	11.7562	19.9811	18.914
		C080	16.4023	30.8995	1000	89.6861	19.1185	1.19937	3.74198	1.79591	18.3546	1.15383	1.19238	2.01111	1.22367	2.92889	1.09634	1.0727
		C1040	5.35438	5.12266	2.6332	5.65291	1.45912	1.66285	2.32186	1.84754	9.77363	1.41538	1.69192	1.97855	4.02871	5.3465	2.89168	6.08358
		C1068	13.9474	3.40641	0.909373	1.24766	0.932357	0.896838	1.0797	1.17126	0.885088	1.23021	1.0926	1.18604	1.07462	1.1163	0.868569	0.934949
		C2488	40.0224	47.7692	958.773	186.916	10.6603	1.13038	1.707	2.055	11.3763	0.959058	1.04532	1.07779	1.28997	1.09789	1.21654	1.27446
		C2606	168.833	215.193	1000	13.468	1.14438	1.03743	0.969162	1.02888	1.16045	0.947389	1.02191	1.02199	1.14301	1.08695	1.11306	1.03467
		C3083	13.2357	58.5309	103.853	476.19	1.95032	2.24571	3.86902	3.11691	25.2124	2.24352	2.1381	3.24744	10.5291	17.6741	6.58897	26.8639
		C3102	27.9799	380.807	940.734	1.2475	1.02115	1.17084	1.01389	1.27638	1.26682	1.00318	1.0889	1.02619	1.1834	1.04963	1.17435	1.16763
		C3108	36.398	75.8265	160.026	1000	1.11995	1.10456	1.05987	1.14612	0.946419	1.16471	1.08794	1.16824	1.24741	0.984811	1.03788	1.2092
		C3123	12.1311	10.2192	78.7588	1.25141	1.02605	0.922955	1.05981	1.2292	1.03893	1.1825	1.04653	1.33723	1.0851	1.0285	0.867981	0.876479
		C986	32.0667	31.082	202.634	90.4977	1.35	1.05988	1.16044	1.19721	2.62665	1.41135	1.11353	1.14185	1.05324	1.2392	1.04392	1.0672
		C2593	504.541	1000	1000	1.20019	1.02555	0.978615	0.894953	1.10837	1.09758	1.12776	0.965755	1.0948	1.21563	1.20908	1.0096	1.20031
		C2655	296.296	30.0833	417.362	1.35566	1.1536	1.09435	1.25193	1.11206	2.11183	1.05728	0.970719	1.17492	1.37215	1.12805	1.14167	1.18935
		C3111	260.078	63.012	9.62751	39.8406	2.06233	2.64946	5.88396	4.26259	0.740676	3.02786	2.99694	4.37812	0.963731	0.988403	0.821047	0.87152
		B2006	3.27045	7.6445	3.06782	5.63857	1.4581	1.31644	0.91754	1.10153	4.86258	1.08877	0.980216	1.06139	2.12086	2.04153	1.41297	2.36513
		C1047	6.30791	3.75592	4.72874	8.3612	1.56918	1.65972	2.3285	1.77935	7.11782	1.46895	1.42121	1.78936	3.36826	2.67567	1.93433	3.08723
		C1049	6.67815	8.10163	6.35082	12.5628	1.41581	1.57465	2.23221	1.84447	5.49098	1.33415	1.41136	1.56676	2.44437	2.39291	1.75286	2.34004
		C2588	570.451	1000	1000	1.27885	1.05372	1.01752	1.00548	1.13967	1.07279	1.0477	1.07121	1.12501	1.21548	1.14792	1.10965	1.22284
		C971	6.42926	12.4418	2.85126	20.9424	1.26262	1.36092	1.88289	1.63147	5.61624	1.48872	1.39893	1.90335	2.93191	4.92745	2.16724	4.78414

## Sheet: Fig 8
		infected
				BA.5(+3a)		BA.5(+8)		BA.5(+7b)		BA.1		BA.2		BA.5		Wuhan
			c21-12m	259.6	67.43	100.6	176.5	105.4	134.4	1411	2999	496.9	909.6	315.9	284.6	9828	5647
			c547-12m	51.08	50	112.2	50	56.17	50	598.2	1971	210.1	171.7	96.83	55	4443	1830
			c40-12m	50	50	50	50	50	50	50	50	50	50	50	50	215.3	137.1
			c8-12m	50	50	50	50	50	50	125.1	66.49	92.41	77.04	50	50	556.9	289.6
			c76-12m	50	50	50	50	50	50	62.25	50	50	50	50	50	356.9	87.63
			c403-12m	135.9	50	73.38	50	50	59.85	91.83	167.6	274.7	196.2	298.4	169.2	1050	418.9
			c507-12m	50	50	50	50	50	50	92.83	78.58	65.02	69.54	50	72.53	1054	697.8
			c353-12m	780.3	100.8	170.9	148.1	141.8	54.38	990.8	365.8	258.2	237.8	141.2	139.9	2557	1139
			c437-12m	50	50	50	50	50	50	50	63.15	65.95	50	50.17	51	3951	606.2
			c328-12m	50	50	50	50	50	50	50	50	50	50	50	50	1730	441.1
			c461-12m	256.9	175.8	85.8	288.8	147.7	227.2	756.9	620.1	642	667.9	502.2	287.3	6099	2781
			c9-12m	58.02	50	50	50	50	91.01	54.16	96.05	142.5	174.5	83.23	51	1823	656.9
			c501-12m	92.39	89.84	50	60.28	50	85.26	106.7	117.8	250	185.6	160.1	124.6	1522	365.5
			c38-12m	453.9	271.4	121.8	462.5	332	405.5	183.3	240.8	479.7	370.8	339.1	284	8632	3455
			c75-12m	50	50	50	50	50	50	50	50	50	50	50	50	877.8	50
		2x Vax
				BA.5(+3a)		BA.5(+8)		BA.5(+7b)		BA.1		BA.2		BA.5		Wuhan
			vC006-1.3m	50	50	50	78.23	50	50	58.78	115.7	50	53.5	50	50	4273	4529
			vC007-1.3m	50	50	89.84	245.3	50	61.51	137	137	50	263.5	51	126	5901	4807
			vC008-1.3m	50	119.3	102.8	183.6	50	80.64	50	354.8	50.61	229.9	50	80.88	3730	4988
			vC009-1.3m	50	50	74.55	116.4	50	22.58	279	234.7	269.3	249	75.28	163.3	2897	3552
			vC010-1.3m	50	58.35	50	269.9	50	134.4	152.3	316.6	200.2	262	81.87	121	5209	3714
			vC011-1.3m	50	50	50	114.6	50	50	542.2	138.7	50	94.9	50	50.7	2464	3592
			vC017-1.3m	50	103.1	143.8	208.6	50	50	406.2	592.5	613.4	471.5	157.1	248.3	6490	7317
			vC018-1.3m	50	87.45	68.74	106.3	50	79.76	536.3	420.7	227.7	236.7	69	94.14	4469	2887
			vC019-1.3m	50	50	50	112.3	50	50	50	111.9	50	54.94	50	50	2574	6387
			vC021-1.3m	50	50	50	94.48	50	50	65.3	266.8	87.31	245.5	50	131.3	4199	4713
			vC028-1.3m	50	50	50	99.71	50	50	404.9	316.5	64.61	279.9	50	80.69	3180	3938
			vC029-1.3m	50	50	50	169.3	50	50	50	138.8	50	107.7	50	50	972	4240
			vC031-1.3m	112.1	405.1	236.9	255.1	143.2	228	788.9	689	548	524.4	191.1	231.9	4542	10770
			vC034-1.3m	50	86.81	68.31	168.2	50.69	100.4	695.7	606.9	507.3	643.5	203.4	225.9	4307	7825
			vC001-1.3m	50	66.3	50	50	50	50	324.5	348.1	174	251.3	77.02	169.5	921.7	2116
		3x Vax
				BA.5(+3a)		BA.5(+8)		BA.5(+7b)		BA.1		BA.2		BA.5		Wuhan
			C006	419.6	515.1	1374	773.7	761.7	574.8	6782	4374	2337	2676	867	1834	12191	13924
			C007	234.2	345.8	906.8	1163	311.7	443.7	7001	3553	2209	3150	1491	2058	10044	10428
			C008	400.8	609.1	753	924	411.3	636.9	4809	3245	1426	2228	862	1248	12301	14915
			C009	268.9	764.6	703.9	1135	370.5	843.6	4383	4372	2261	4468	1687	3091	9851	16287
			C010	192.7	485.1	468.8	731.5	214.8	601.7	3390	3472	1799	2966	958.6	2764	7281	8282
			C011	95.47	166.1	307.3	536.5	97.36	307.2	3181	2843	1292	2791	527.3	894.3	12663	17381
			C017	435.5	1503	938.6	1840	529.5	1353	4376	5025	3203	6571	1664	3576	9924	19095
			C018	534.8	5080	821.9	1156	480.9	1675	4023	6933	2667	6061	1296	3165	9421	15281
			C019	245.4	554.9	1672	1875	1005	834.6	7746	5310	2577	2490	990.4	1272	11943	28635
			C021	268.8	705.4	629.1	1031	354.9	604.3	3822	2979	2387	3313	2224	2971	5856	9431
			C028	380.5	636.3	1381	1496	477.5	1147	9370	5524	4277	5059	2564	3811	13966	27094
			C029	586.9	916.9	1436	2089	767.3	1702	9408	4689	2343	2752	746.5	1503	17905	40678
			C031	606.3	1024	1947	1966	678.5	1172	7591	9367	6059	5640	2037	3480	18267	48703
			C034	239.4	347.4	500.1	676.3	227	515.9	6320	5594	3824	5228	2293	2857	10621	18653
			C001	713.3	1545	1040	1520	562.8	1124	6101	6829	3991	7290	1836	4530	11457	21894
		infected then Vax
				BA.5(+3a)		BA.5(+8)		BA.5(+7b)		BA.1		BA.2		BA.5		Wuhan
			cv7-12m	2811	9316	3607	3023	6521	3555	9276	12304	4504	16912	4410	15161	12384	20948
			cv20-12m	9563	10503	5874	2346	8259	3781	8973	7641	6694	20334	4877	13105	36776	21669
			cv55-12m	2987	5083	3125	1712	7257	1750	5403	6884	12517	14738	6564	10121	12555	20735
			cv71-12m	3002	3103	2833	992	2759	1114	7045	5592	8350	10299	4067	9416	19408	15845
			cv96-12m	7805	7361	4842	2724	5187	3360	10051	11047	11359	20416	10631	21643	36554	46343
			cv115-12m	5437	11567	5422	4413	5770	6156	18464	21777	28994	42396	28298	67191	38387	45434
			cv120-12m	2028	2618	2011	1005	1401	1556	2677	3003	4658	9395	3892	5779	11187	13990
			cv135-12m	8026	12215	5474	3137	6518	6561	6772	10116	13789	21352	9835	17891	24400	30811
			cv186-12m	884.6	3020	2484	805.9	1500	841.8	6213	6817	4226	10080	3237	6818	12209	21224
			cv222-12m	835.8	2972	1865	932.6	1524	1267	7587	7552	4041	10339	1493	4269	9572	15594
			cv233-12m	12692	33124	15967	5570	16933	10789	49319	34487	32372	73876	42256	48289	39691	55220
			cv325-12m	867.2	2920	1804	1272	1562	1373	19173	11587	8708	10406	2834	7422	15851	38359
			cv393-12m	2253	5543	2456	1516	1954	2057	10608	12084	7346	14273	5052	7424	22117	32195
			cv401-12m	7916	20237	8183	7424	8104	10821	19178	20483	22330	56852	17894	42261	32175	50857
			cv500-12m	1223	4271	1537	635.9	1905	1752	4914	6712	6172	13853	5587	11694	17873	23349
		BA.1 Breakthrough
				BA.5(+3a)		BA.5(+8)		BA.5(+7b)		BA.1		BA.2		BA.5		Wuhan
			B029	54.37	19.21	447.1	2799	122.2	1174	14825	21240	6415	17918	937	1280	33127	37566
			B030	420.1	2049	1690	4959	582.7	2059	29533	27380	19073	60048	6797	17572	84695	89367
			B034	785.2	1924	1289	2976	1046	1940	42120	39308	21368	51702	4801	6671	37358	47700
			B035	232.6	1057	453.9	1059	264.6	637.2	16005	12028	10132	22537	2677	4530	23908	28234
			B036	477.4	1796	890.2	2731	630.9	1398	25228	21393	13311	34609	4761	8508	41415	39330
			C018	195.9	780	379.3	973.4	238.2	613.3	10032	10704	6073	17017	2003	4212	10767	11746
			B046	224.5	1050	528	1622	278.6	717	7659	7730	4383	12803	1405	3066	20543	22129
			B047	727.2	2046	1495	3349	912.2	2462	22948	22510	8893	23809	4770	9158	30918	41719
			B048	177.2	1261	460.8	1625	205.7	979.3	9159	13808	6922	17244	5330	13248	15827	24914
			B051	772.4	933.3	764.8	3084	363.6	1398	42626	49615	16967	39084	4863	9757	30012	51012
			B054	1334	2826	1354	3927	1261	2491	18344	29460	10174	24657	4273	6054	50783	55997
			B057	317.3	955.2	497.4	1527	265.7	687.9	21210	15958	10799	23470	3194	5000	46642	47349
			B058	111.5	164.7	232.8	482.7	116.2	206.3	12069	9662	9227	19774	5020	8708	13538	23087
			C023	56.53	167.7	108.6	355.3	78.34	158.9	4226	3060	1042	2726	607.8	858.2	68551	96489
			B061	746.9	1551	931.8	2937	715.1	1554	46871	46640	21720	39675	1819	2825	21224	42688

## Sheet: Fig S3
Antibody (ng/ml)	B2058_S2_wt				B2058_BA1_wt				B2058_BA2_wt
1000	0.0021	0.0061			0.0176	0.0599	0.0152		0.0054	0.0225	0.004
200	0.0019	0.0044			0.0941	0.194	0.0651		0.0548		0.0262
40	0.0099	0.0101			0.2543	0.4952	0.2132		0.4039		0.3176
8	0.1035	0.1406			0.626	0.6854	0.5908		0.7477	1.0616	0.8876
1.6	0.5648	0.6562			0.9834	0.8218	0.9159		0.88	0.9801	0.8679
0.32	0.9946	0.879			1.1428	0.7214	1.0628		0.8494	0.9299	0.9071
	B2058_S2_D420N				B2058_BA1_D420N				B2058_BA2_D420N
1000	0.161				0.8475				1.1191
200	0.5067				0.8856				1.5369
40	0.7782				0.9702				1.3257
8	0.8749				1.0855				1.3806
1.6	0.7392				1.0775				1.5431
0.32	0.8368				0.9778				1.6202
	B2058_S2_N460K								B2058_BA2_N460K
1000	0.0083								0.99	0.9872
200	0.0269								1.0351	1.0309
40	0.1706								1.0515	1.0348
8	0.4463								1.0686	1.0405
1.6	0.7964								1.0807	1.0029
0.32	1.015								1.0344	0.9238
	B2058_S2_N487D				B2058_BA1_N487D				B2058_BA2_N487D
1000	0.0081				0.9294	0.94			1.2506	0.8761
200	0.0151				1.0515	0.9834			1.0286	0.8539
40	0.1416				1.3492	0.8781			1.138	0.8739
8	0.5564				1.1755	0.8805			0.9746	0.9256
1.6	0.8454				1.2082	1.0179			0.9096	0.7332
0.32	0.7534				0.8975	0.9466			1.0735	0.913
	C1002_S2_wt				C1002_BA1_wt				C1002_BA2_wt
1000	0.0064	0.0055			0.0045	0.0022	0.0051		0.0002	0	0.0003
200	0.0082	0.0066			0.0094	0.0108	0.0077		0.0001	0.0001	0.001
40	0.0062	0.0155			0.0263	0.0303	0.024		0.0011	0.0027	0.0002
8	0.0967	0.1517			0.0567	0.2144	0.0782		0.0023	0.2437	0.0033
1.6	0.5075	0.6439			0.3139	0.5338	0.4008		0.1956		0.122
0.32	0.7979	0.9422			0.6992	0.7686	1.0844		0.6411	1.01	0.7611
	C1002_S2_D420N				C1002_BA1_D420N				C1002_BA2_D420N
1000	0.0043	0.0059			0.6705	0.4605			0.7205	0.2569
200	0.0132	0.0086			0.913	0.7333			0.7195	0.5355
40	0.0296	0.0644			0.9294	0.9972			0.9071	0.7417
8	0.2545	0.31			0.9978	0.9963			0.9497	0.8095
1.6	0.6549	0.6975			1.0283	1.0194			0.9497	0.8478
0.32	0.9429	0.9143			0.8945	0.9146			0.9142	0.8584
	C1002_S2_N460K				C1002_BA1_N460K
1000	0.0114				0.7721
200	0.026				1.0276
40	0.129				0.9739
8	0.4581				0.9475
1.6	0.9669				0.9009
0.32	1.158				0.8531
	C1002_S2_N487D				C1002_BA1_N487D
1000	0.0229				0.8001
200	0.0447				1.0938
40	0.397				0.9066
8	0.7875				0.925
1.6	1.1035				0.946
0.32	1.0457				0.8825
	C099_S2_wt				C099_BA1_wt				C099_BA2_wt
1000	0.0114	0.0044	0.0061		0.0005	0.0061	0.0037		0.0021	0.0001
200	0.0153	0.0035	0.0071		0.0229	0.0286	0.0013		0.0184	0.0114
40	0.1277	0.0125	0.006		0.0292	0.2174	0.0403		0.2316	0.1672
8	0.5038	0.0868	0.1232		0.21	0.6266	0.239		0.6042	0.6164
1.6	0.8278	0.4687	0.5488		0.595	0.7686	0.7436		0.7018	0.9973
0.32	0.9615	0.6765	0.8162		0.9439	0.8003	1.0462		0.819	1.0496
	C099_S2_D420N				C099_BA1_D420N				C099_BA2_D420N
1000	0.0052	0.0122			0.3823	0.5099			1.278
200	0.0077	0.009			0.6967	0.8287			1.5912
40	0.0351	0.0419			0.8602	1.0718			1.616
8	0.3136	0.3296			0.9431	1.0909			1.8654
1.6	0.584	0.7247			0.7944	0.9597			1.8129
0.32	0.816	0.8929			0.8654	0.8134			1.9318
	C099_S2_N460K				C099_BA1_N460K				C099_BA2_N460K
1000	0.0103				0.4413				0.7091	0.7441
200	0.0141				0.7367				1.0534	0.8924
40	0.1098				0.8315				0.933	1.0126
8	0.5022				0.8801				0.9463	1.0142
1.6	0.8743				0.736				0.9226	1.0072
0.32	1.1228				0.9085				0.8821	0.8664
	C099_S2_N487D				C099_BA1_N487D				C099_BA2_N487D
1000	0.0114				1.0377				0.8163	0.7537
200	0.0529				1.0737				1.129	0.9648
40	0.1635				1.0939				1.0868	0.9535
8	0.5484				0.9675				1.0951	1.063
1.6	0.7646				0.891				1.2196	1.0765
0.32	0.7634				0.9957				1.1869	1.1609
					C099_BA1_F486S				C099_BA2_F486S
1000					0.7025				0.6969
200					0.9493				0.8356
40					0.9922				0.8855
8					1.0094				0.9175
1.6					0.9312				0.9548
0.32					0.9094				1.0087
	C3057_S2_wt				C3057_BA1_wt				C3057_BA2_wt
1000	0.0049	0.0023	0.0038		0.0175	0.0565	0.019		0.0001	0.0093	0.0008
200	0.0081	0.0011	0.0015		0.0738	0.1894	0.0785		0.0088	0.1163	0.0058
40	0.0664	0.006	0.0067		0.2793	0.4913	0.2348		0.1244		0.1078
8	0.3942	0.0525	0.1166		0.608	0.7661	0.7123		0.6412	1.0042	0.4951
1.6	0.731	0.4376	0.5251		0.8049	0.7056	0.8878		0.7776	0.9696	0.8128
0.32	0.9173	0.7616	0.825		0.8171	0.6814	0.9812		0.8239	1.008	0.9477
	C3057_S2_D420N				C3057_BA1_D420N
1000	0.0189				0.8175
200	0.0944				1.0513
40	0.4842				1.1913
8	0.8508				1.0745
1.6	1.0689
0.32	1.1152				1.2679
	C3057_S2_N460K				C3057_BA1_N460K				C3057_BA2_N460K
1000	0.0073				1.177				0.71	0.712
200	0.0098				1.0861				0.8958	0.8676
40	0.0607				0.9455				0.8958	0.9112
8	0.3925				0.8169				0.8472	0.9765
1.6	0.7883				0.716				0.8839	0.8883
0.32	0.8079				0.8166				0.8759	0.8964
	C3057_S2_N487D				C3057_BA1_N487D				C3057_BA2_N487D
1000	0.005				0.8683	0.845			0.7694	0.6025
200	0.0116				0.9166	1.0272			1.0766	0.8716
40	0.1078				1.1188	0.9966			1.097	0.9336
8	0.4108					1.043			1.0816	0.9882
1.6	0.624				0.9342	0.9319			1.021	0.9011
0.32					0.8534	0.8966			1.2222	1.1129
	C2655_S2_wt				C2655_BA1_wt				C2655_BA2_wt
1000	0.0113	0.0022	0.0028		0.026	0.0303	0.0126		0.001	0.0011
200	0.007	0.0022	0.0017		0.0784	0.1097	0.0544		0.0029	0.0091
40	0.0183	0.0036	0.0037		0.211	0.3859	0.1693		0.0691	0.0504
8	0.304	0.0364	0.0224		0.5752	0.7534	0.656		0.4555	0.376
1.6	0.811	0.3702	0.424		0.9198	0.9049	0.9564		0.7036	0.9827
0.32	1.0246	0.8117	0.7387		1.0785	0.8928	1.3607		0.8926	1.1336
	C2655_S2_F486S				C2655_BA1_F486S				C2655_BA2_F486S
1000	0.2252	0.3018			0.8291	0.9577			0.9961	1.0247
200	0.6708	0.7353			0.9082	1.0671			1.1105	0.9985
40	0.8042	0.9416			0.9766	1.0747			1.09	1.0575
8	0.8313	0.9383			0.9049	1.0127			0.9545	1.0501
1.6	0.864	0.9789			0.9719	0.9203			0.8895	1.0302
0.32	0.9893	0.9262			0.9494	0.9067			0.9529	0.9014
	C2655_S2_N487D				C2655_BA1_N487D				C2655_BA2_N487D
1000	0.0158				1.3315				0.9186	0.8554
200	0.027				1.2914				1.0508	0.8633
40	0.1891				1.0649				1.0083	0.9769
8	0.6207				1.0706				1.0692	0.8823
1.6	0.8951				0.8263				0.9977	1.0828
0.32	0.8128				0.9004				0.9665	1.0146

## Sheet: Fig S4
Antibody (ng/ml)	C2488_S2_wt				C2488_BA1_wt				C2488_BA2_wt
1000	0.0143	0.015	0.0209		0.0009	0.0218	0.0088		0.0024	0.0001
200	0.0287	0.0241	0.0275		0.023	0.0306	0.0145		0.0008	0.0001
40	0.0321	0.0353	0.0316		0.037	0.0265	0.0234		0.0048	0.0024
8	0.0526	0.0382	0.0337		0.0592	0.0433	0.0358		0.0023	0.0059
1.6	0.5613	0.0727	0.0778		0.0513	0.1424	0.0608		0.0123	0.0173
0.32	0.939	0.6199	0.5718		0.2117	0.5205	0.2295		0.3047	0.3423
	C2488_S2_L441Q								C2488_BA2_L441Q
1000	0.0282	0.0457							0.006	0.0089
200	0.0615	0.0706							0.357	0.3131
40	0.0808	0.1458							0.8424	0.8744
8	0.1362	0.1917							0.9174	0.9829
1.6	0.2014	0.3185							1.0044	1.0062
0.32	0.4756	0.7222							1.0685	0.988
	C2488_S2_K444N				C2488_BA1_K444N
1000	0.0458	0.1192	0.0613		0.5117	1.0151	0.5672
200	0.1623	0.309	0.153		0.7201	1.0802	0.7305
40	0.2859	0.4836	0.3888		0.771	0.946	0.8016
8	0.4837	0.6353	0.5611		0.9137	1.108	0.7813
1.6	0.76	0.7827	0.7553		0.8922	1.2281	0.9307
0.32	0.8704	0.8849	0.8352		0.8959	1.0737	0.9194
	C986_S2_wt				C986_BA1_wt				C986_BA2_wt
1000	0.0206	0.0263	0.0339		0.0266	0.0459	0.0182		0.0015	0.0071	0.0039
200	0.015	0.0238	0.0242		0.0483	0.0536	0.023		0.0019	0.0039	0.0066
40	0.036	0.0228	0.0509		0.0582	0.0524	0.0405		0.0032	0.0204	0.0049
8	0.5569	0.0336	0.0662		0.0839	0.1235	0.0379		0.0175	0.1781	0.0044
1.6	0.7541	0.3361	0.535		0.1358	0.3937	0.1395		0.0745		0.033
0.32	0.9221	0.6308	1.0365		0.4345	0.6542	0.5068		0.5109	0.9984	0.4079
	C986_S2_L441Q				C986_BA1_L441Q				C986_BA2_L441Q
1000	0.0703	0.1106	0.0876		1.0705				0.5297	0.4972
200	0.1365	0.1892	0.1212		1.1767				0.9349	0.9595
40	0.1941	0.383	0.2092		1.0092				0.9559	1.013
8	0.2764	0.7466	0.3404		0.9935				0.9988	1.0731
1.6	0.5861	0.8801	0.6721		0.8944				0.9481	1.1026
0.32	0.8333	1.0545	0.8797		0.8474				1.1411	1.0039
	C986_S2_K444N				C986_BA1_K444N
1000	0.0383	0.0352	0.0258		0.8883	0.935
200	0.0484	0.0716	0.0391		0.9034	0.9737
40	0.0608	0.2728	0.0472		0.8828	0.9584
8	0.2053	0.6821	0.2341		0.8735	1.0399
1.6	0.6678	0.9967	0.8048		0.9761	1.1521
0.32	1.4187	1.1364	1.1562		0.9836	1.1556
	C080_S2_wt				C080_BA1_wt				C080_BA2_wt
1000	0.0447	0.0508	0.0718		0.0304	0.0593	0.0417		0.0025	0.0015	0.003
200	0.0632	0.0497	0.0742		0.0348	0.0396	0.0252		0.0027	0.0027	0.0012
40	0.0655	0.0643	0.0761		0.0234	0.0261	0.0519		0.0037	0.0021	0.0031
8	0.416	0.0683	0.1349		0.0337	0.0906	0.0294		0.0026	0.0723	0.0052
1.6	0.7655	0.3349	0.5007		0.0859	0.3373	0.1362		0.0622	0.623	0.0491
0.32	0.8721	0.7268	0.932		0.4466	0.5978	0.4764		0.4732	0.8522	0.4938
	C080_S2_L441Q								C080_BA2_L441Q
1000	0.0833	0.0974							0.1779	0.0956
200	0.0868	0.1233							0.7697	0.6217
40	0.1218	0.1223							0.8466	0.8687
8	0.1432	0.186							0.9665	1.0833
1.6	0.3019	0.3896							1.1479	1.0349
0.32	0.7757	0.7092							1.1373	1.0804
	C080_S2_K444N				C080_BA1_K444N				C080_BA2_K444N
1000	0.0612	0.0463	0.0612		0.8071	0.8622			0.021
200	0.045	0.0598	0.0902		0.8954	0.8766			0.0343
40	0.0634	0.1458	0.0982		0.8961	0.9965			0.175
8	0.1236	0.5321	0.1226		0.978	1.2123			0.7433
1.6	0.7222	0.9698	0.4911		1.0614	1.1328			0.9408
0.32	1.1081	1.1216	0.9511		1.0088	1.1887			0.8047
	C3108_S2_wt				C3108_BA1_wt				C3108_BA2_wt
1000	0.0197	0.0583	0.0551		0.0157	0.0074	0.0007		0.0001	0.0001
200	0.0371	0.0684	0.0519		0.0137	0.0853	0.0556		0.0031	0.013
40	0.1164	0.0672	0.0756		0.0954	0.2524	0.1306		0.0299	0.0322
8	0.532	0.1886	0.2577		0.3561	0.6056	0.3774		0.2711	0.3013
1.6	0.7525	0.6923	0.655		0.6506	0.8242	0.7154		0.5841	0.9275
0.32	0.8681	0.8245	0.7861		0.75	0.6225	0.8164		0.7367	0.8175
	C3108_S2_K444N				C3108_BA1_K444N				C3108_BA2_K444N
1000	0.0899	0.0885			0.8982	0.8505			0.54
200	0.1412	0.1908			0.8526	0.9756			0.7697
40	0.3699	0.4957			0.8499	0.9407			0.7607
8	0.5816	0.703			0.8797	0.9774			0.7643
1.6	0.7175	0.6827			0.9282	1.0823			0.8924
0.32	1.1759	1.2045			0.9096	1.0854			0.9016
	C3108_S2_N450K				C3108_BA1_N450K				C3108_BA2_N450K
1000	0.048	0.0715			0.9199				0.7582	0.821
200	0.0562	0.0687			0.8442				1.0416	1.1883
40	0.0872	0.1056			0.8881				0.9612	1.1136
8	0.5027	0.5169			0.7938				1.0638	1.1596
1.6	0.8574	0.8103			0.7734				1.0917	1.0716
0.32	0.9173	0.9826			0.8509				0.9976	0.9855
	C3108_S2_F490S				C3108_BA1_F490S
1000	0.0722	0.1164			0.3281	0.5225
200	0.0845	0.1443			0.577	0.771
40	0.2129	0.3078			0.8895	0.9153
8	0.4463	0.6766			0.9381	1.02
1.6	0.6409	0.7738			1.1379	0.9582
0.32	0.6437	0.9055			0.9963	1.0518
	B2064_S2_wt				B2064_BA1_wt				B2064_BA2_wt
1000	0.0035	0.0048			0.0099	0.0014			0.0001	0.0002
200	0.0027	0.005			0.0058	0.0044			0.0015	0.0001
40	0.0015	0.0045			0.005	0.0075			0.0033	0.0048
8	0.01	0.0179			0.1339	0.1111			0.0337	0.0357
1.6	0.2595	0.385			0.4364	0.4118			0.534	0.4396
0.32	0.7014	0.7515			0.8211	0.6798			0.9011	0.8698
	B2064_S2_K444N				B2064_BA1_K444N				B2064_BA2_K444N
1000	0.0054	0.0057			0.9348	0.91			0.5234	0.5062
200	0.0049	0.0038			0.8711	0.963			0.9022	0.8255
40	0.0132	0.0112			1	1.0227			0.9413	1.0266
8	0.0779	0.1374			1.1281	1.0888			0.9638	1.0254
1.6	0.4602	0.4358			0.9966	1.0155			0.9503	0.9609
0.32	0.7709	0.7521			0.8906	1.0594			0.84	0.779
	B2064_S2_L452R								B2064_BA2_L452R
1000	0.0031								0.8748
200	0.0313								1.348
40	0.1025								1.2016
8	0.4847								1.2154
1.6	0.6436								1.3296
0.32	0.8453								1.1658
	C2606_S2_wt				C2606_BA1_wt				C2606_BA2_wt
1000	0.0138	0.0137	0.0183		0.0065	0.0025	0.0003		0.0011	0.0001
200	0.0152	0.0184	0.0136		0.0197	0.0297	0.0015		0.0002	0.0001
40	0.0397	0.0167	0.0349		0.0516	0.1369	0.0511		0.0026	0.0037
8	0.4201	0.0525	0.0844		0.2026	0.3971	0.1788		0.0192	0.0213
1.6	0.8643	0.432	0.5151		0.4798	0.6749	0.6161		0.2015	0.1958
0.32	1.0954	0.8334	0.793		0.9858		1.1344		0.7119	0.7406
	C2606_S2_K444N				C2606_BA1_K444N
1000	0.0083				0.8331
200	0.006				0.8195
40	0.0537				0.7752
8	0.3814				0.8058
1.6	0.7471				0.8705
0.32	0.8968				0.9404
	C2606_S2_N450K				C2606_BA1_N450K				C2606_BA2_N450K
1000	0.4135	0.5094			0.6941	0.5084			0.4305	0.3809
200	0.6293	0.6829			0.9607	0.8673			0.909	1.0043
40	0.8366	0.8731			1.037	0.9296			0.9345	1.0944
8	0.9536	0.967			0.9644	0.9342			1.0561	1.1459
1.6	1.0832	1.1224			0.9811	1.0644			1.0007	1.0062
0.32	1.2007	1.1635			0.8424	0.9483			0.9804	1.024
	C2606_S2_L452R				C2606_BA1_L452R
1000	0.0218	0.0137			0.2097	0.213
200	0.0362	0.0411			0.5488	0.6242
40	0.0694	0.0876			0.8115	0.8478
8	0.3943	0.2914			0.9244	0.9171
1.6	0.6326	0.7109			0.9051	1.0506
0.32	0.9833	0.9744			0.8915	0.9009

## Sheet: Fig S5
Antibody (ng/ml)	B1011_S2_wt				B1011_BA1_wt				B1011_BA2_wt
1000	0.002	0.0051			0.002	0.0006	0.0027		0.0001	0.0001	0.0001
200	0.0015	0.0056			0.0032	0.0004	0.0008		0.0001	0.0001	0.0001
40	0.0015	0.0043			0.0011	0.0026	0.0016		0.0001	0	0.0002
8	0.0008	0.0172			0.0159	0.0369	0.0105		0.0002	0.0062	0.0028
1.6	0.2044	0.3132			0.0914	0.2304	0.0658		0.0229	0.3493	0.0154
0.32	0.6435	0.671			0.4023	0.5874	0.3227		0.4188	0.759	0.1963
	B1011_S2_Y449D				B1011_BA1_Y449D				B1011_BA2_Y449D
1000	0.0613	0.153			0.7517	0.6471			0.751	0.7287
200	0.2835	0.4645			0.7873	0.7189			0.9981	0.9919
40	0.4708	0.7407			0.842	0.9075			0.8736	1.0147
8	0.616	0.826			0.8818	0.9355			0.9465	1.0881
1.6	0.8149	0.9123			0.947	0.8679			0.9301	1.1366
0.32	1.0354	1.0177			0.9396	0.9289			0.8896	1.1193
	B1011_S2_L452R				B1011_BA1_L452R
1000	0.0027	0.0019	0.0032		0.316	0.5649	0.3701
200	0.0062	0.0076	0.0046		0.6867	0.6995	0.6539
40	0.0017	0.029	0.0057		0.8048	0.8878	0.9139
8	0.0186	0.1722	0.0198		0.8619	0.9619	0.9614
1.6	0.1507	0.3979	0.1756		1.0823	0.9315	1.1452
0.32	0.5564	0.7247	0.501		1.0713	1.0087	1.1626
	B1011_S2_F490S				B1011_BA1_F490S				B1011_BA2_F490S
1000	0.0022	0.005			0.5865				0.4687	0.4992
200	0.0053	0.0086			0.6946				0.8843	0.9085
40	0.0067	0.0054			0.8219				0.8795	0.9174
8	0.0085	0.0755			0.8795				0.9034	1.0581
1.6	0.1459	0.3511			0.9828				0.8487	1.0096
0.32	0.439	0.5876			0.9879				0.9985	0.8547
	B1012_S2_wt				B1012_BA1_wt				B1012_BA2_wt
1000	0.0033	0.0019	0.0037		0.001	0.0004	0.0014		0.0001	0.0114	0.0032
200	0.0037	0.0033	0.0033		0.0019	0.0007	0.0012		0.0189	0.0353	0.0097
40	0.0068	0.003	0.0035		0.0018	0.0151	0.002		0.2434		0.0387
8	0.1279	0.014	0.0131		0.0449	0.1566	0.0337		0.7541		0.3981
1.6	0.5703	0.2238	0.3077		0.2905	0.5754	0.1801		1.0218	1.0237	0.9022
0.32	0.8437	0.5994	0.6504		0.5745	0.9556	0.4894		1.0032	0.9579	1.1007
	B1012_S2_K444N				B1012_BA1_K444N				B1012_BA2_K444N
1000	0.0059	0.0081			1.2896				0.1869	0.2126
200	0.005	0.0079			1.17				0.6731	0.5521
40	0.0045	0.0146			1.0555				0.898	0.7681
8	0.0371	0.0565			1.0938				0.8976	0.9711
1.6	0.3895	0.3618			0.9744				0.9948	0.9929
0.32	0.8281	0.8046			0.9729				0.9437	0.7924
	B1012_S2_L452R				B1012_BA1_L452R
1000	0.0029	0.0113			0.7281	0.8698
200	0.0215	0.0206			0.9695	0.9516
40	0.0807	0.102			0.9895	1.1196
8	0.2902	0.2617			0.9642	1.0784
1.6	0.4937	0.6333			0.9918	1.2506
0.32	0.8298	0.7523			0.9923	1.2148
	B1012_S2_F490S				B1012_BA1_F490S				B1012_BA2_F490S
1000	0.022	0.0163			0.7422	0.7921			0.8598
200	0.0772	0.0785			0.9381	0.8711			0.8942
40	0.2585	0.3197			1.1199	0.9737			0.8989
8	0.3747	0.612			1.0122	1.0851			0.991
1.6	0.5395	0.6917			1.0497	0.996			0.9847
0.32	0.663	0.889			1.1612	1.0836			1.1007
	C3102_S2_wt				C3102_BA1_wt				C3102_BA2_wt
1000	0.0213	0.0429	0.0698		0.0073	0.0034	0.0024		0.0004	0.0002
200	0.0309	0.059	0.0524		0.0047	0.006	0.0119		0.0002	0.0001
40	0.1296	0.0539	0.0716		0.0237	0.0687	0.0306		0.01	0.0161
8	0.5999	0.1548	0.2162		0.1204	0.2746	0.1604		0.0574	0.0792
1.6	0.8736	0.6737	0.7122		0.3384	0.6324	0.3956		0.4754	0.3757
0.32	1.0674	0.9424	0.9191		0.8614		0.9402		0.8725	0.9437
	C3102_S2_K444N				C3102_BA1_K444N
1000	0.0534	0.0621			0.5367	0.6098
200	0.0498	0.0715			0.621	0.7329
40	0.0735	0.0842			0.8731	0.8397
8	0.1919	0.2237			0.8675	0.9697
1.6	0.581	0.6107			0.8755	0.9846
0.32	0.8586	0.9293			0.8076	1.0223
	C3102_S2_Y449D								C3102_BA2_Y449D
1000	0.0122	0.0149							0.0064	0.012
200	0.0083	0.0114							0.2325	0.1547
40	0.0305	0.0428							0.647	0.5355
8	0.1416	0.2272							0.7726	0.8052
1.6	0.4572	0.5809							0.7901	0.7975
0.32	0.7963	0.7679							0.8556	0.7814
	C3102_S2_L452R				C3102_BA1_L452R				C3102_BA2_L452R
1000	0.2931	0.2602			0.6507				0.8202	0.9953
200	0.5249	0.4959			0.9477				1.0382	0.9761
40	0.78	0.7201			0.9625				0.951	1.1389
8	0.9727	0.8216			1.0187				0.9107	1.0743
1.6	1.0342	0.8148			0.8736				1.0424	1.0101
0.32	1.2206	0.942			1.0092				0.9373	0.9734
	C3102_S2_F490S				C3102_BA1_F490S				C3102_BA2_F490S
1000	0.0789	0.071			0.2175	0.3439			0.6085
200	0.1547	0.1438			0.6462	0.6553			0.7274
40	0.2877	0.4721			0.7307	0.7764			0.8681
8	0.6022	0.6768			0.894	0.911			1.0063
1.6		0.7775			1.025	0.8979			1.0736
0.32		0.8022			0.7803	0.9271			1.105
	C3054_S2_wt				C3054_BA1_wt				C3054_BA2_wt
1000	0.0048	0.0021	0.0054		0.0596	0.0957	0.0378		0.0045	0.0039
200	0.0202	0.0088	0.0148		0.1597	0.2072	0.1134		0.0558	0.035
40	0.1709	0.0709	0.0969		0.3063	0.4352	0.3158		0.5025	0.3972
8	0.4399	0.2631	0.3574		0.743	0.6154	0.6966		0.7535	0.7344
1.6	0.7167	0.5505	0.5871		0.8039	0.718	0.9158		0.814	0.9677
0.32	0.8344	0.8867	0.7755		0.8648		0.8989		0.8705	1.0176
	C3054_S2_Y449D				C3054_BA1_Y449D
1000	0.0056	0.0056			0.4867	0.4016
200	0.0141	0.0216			0.7112	0.6344
40	0.0876	0.0858			0.7569	0.8632
8	0.3165	0.3842			0.8091	0.9284
1.6	0.5448	0.6372			0.9993	0.9624
0.32	0.7808	0.8789			0.9041	1.0293
	C3054_S2_F490S				C3054_BA1_F490S				C3054_BA2_F490S
1000	0.0107	0.031			0.9024	0.7967			0.7813	0.987
200	0.0228	0.0581			0.8607	0.8573			0.9313	1.0618
40	0.108	0.1704			1.0304	0.9368			0.8813	1.0142
8	0.2928	0.5695			0.9583	1.0293			0.8719	1.0031
1.6	0.7108	0.6978			1.1027	0.9415			0.9076	0.9771
0.32	0.7454	0.7933			1.0262	1.113			0.9047	0.8453
	C2588_S2_wt				C2588_BA1_wt				C2588_BA2_wt
1000	0.0053	0.0036	0.0057		0.0004	0.0005			0.0001	0.0001
200	0.0072	0.0015	0.0025		0.0011	0.0007			0.0001	0.0004
40	0.0072	0.0018	0.0043		0.0032	0.0004			0.0005	0.0001
8	0.2723	0.0057	0.0048		0.0331	0.0079			0.0001	0.0002
1.6	0.7335	0.3	0.4025		0.3249	0.0706			0.0096	0.033
0.32	0.8647	0.8295	0.9269		0.6141	0.4858			0.2599	0.3505
	C2588_S2_L452R				C2588_BA1_L452R
1000	0.005	0.0044			0.8058
200	0.0058	0.009			0.9414	0.6915
40	0.0196	0.0208			0.883	0.9034
8	0.0836	0.0644			0.8244	0.9657
1.6	0.4006	0.2803			0.9915	0.9512
0.32	0.6666	0.7397			1.0087	1.0583
	C2588_S2_F490S				C2588_BA1_F490S				C2588_BA2_F490S
1000	0.0112	0.0174			0.7594				0.3077	0.198
200	0.0265	0.0542			0.847				0.8035	0.7431
40	0.1174	0.1971			0.9642				0.8202	0.8839
8	0.3689	0.5883			0.969				0.8855	1.0179
1.6	0.5251	0.6884			0.998				0.8629	0.9182
0.32	0.9093	0.9058			0.9369				0.966	0.9209
